# Supplementary material for: Compost Tea Combined with Fungicides Modulates Grapevine Bacteriome and Metabolome to Suppress Downy Mildew
Source: J Fungi (Basel). 2025 Jul 16;11(7):527. doi: 10.3390/jof11070527 (PMC12298413; doi:10.3390/jof11070527)
Supplement: Supplementary file 1 [file jof-11-00527-s001.zip]

Archive with 1 entries (1 files):
- jof-3673436-supplementary.pdf
